# Supplementary material for: Development and physiological effects of an artificial diet for Wolbachia-infected Aedes aegypti
Source: Sci Rep. 2017 Nov 16;7:15687. doi: 10.1038/s41598-017-16045-6 (PMC5691197; doi:10.1038/s41598-017-16045-6)
Supplement: Supplementary file 2 [file 41598_2017_16045_MOESM2_ESM.xlsx]

## Sheet: Sheet 1
Supplementary File 2: Nutritional values of proteins
80% concentrated Milk whey Protein			100% isolated Milk whey Protein			Soy protein (isolated)			Rice Protein (isolated)			Pea Protein (isolated)			Albumin protein			Nestle Alfare Infant Formula
Portion - 30g			Portion - 30g			Portion - 30g			Portion - 30g			Portion - 30g			Portion - 28g			Portion - 100g
Energetic value	114Kcal/477Kj		Energetic value	108kcal / 454KJ		Energetic value	120kcal / 502kj		Energetic value	95kcal		Valor Energético	95,6kcal / 399kj		Energetic value	102kcal=454kj		Carbohydrates	54g
Carbohydrates	4.5g		Carbohydrates	1g		Carbohydrates	0g		Carbohydrates	0.1g		Carbohydrates	0g		Carbohydrates	2,5g		Sugar	1.5g
Proteins	24g		Proteins	27g		Proteins	27g		Proteins	22g		Proteins	22g		Proteins	23g		Lactose	0g
Total fat	0g		Total fat	0g		Total fat	1.5g		Total fat	1.2g		Total fat	1g		Total fat	0g		Proteins	14g
Saturated fat	0g		Saturated fat	0g		Saturated fat	0g		Saturated fat	0.3g		Vitamins/Minerals			Saturated fat	0g		Total fat	25g
Trans fat	0g		Trans fat	0g		Trans fat	0g		Fiber	1.14g					Trans fat	0g		saturated fat	13g
Sodium	53mg		Sodium	68mg		Sodium	300mg								Sodium	408mg		trans fat	0g
Amino acids (grams)			Amino acids (grams)			Amino acids (grams)			Amino acids (grams)			Amino acids (grams)						monounsaturated fat	6.2g
Alanine	1.22		Alanine	1.43		Alanine	1.19		Alanine	1.3		Alanine	1.08					polyunsaturated fat	4.2g
Arginine	0.57		Arginine	0.59		Arginine	2.19		Arginine	1.89		Arginine	2.164					alpha-linolenic acid	410mg
Aspartic acid	3.31		Aspartic acid	3.21		Aspartic acid	3.36		Aspartic acid	1.92		Cystine	2.26					arachidonic acid (ARA)	63mg
Cystine	0.72		Cystine	0.72		Cystine	0.72		Cystine	0.56		Glycine	1.038					linolenic acid	3500mg
Glutamic acid	4.51		Glutamic acid	5.1		Glutamic acid	6.15		Glutamic acid	4.17		Histidine	6.28					docosahexaenoic acid (DHA)	63mg
Glycine	0.45		Glycine	0.45		Glycine	1.17		Glycine	0.95		Isoleucine	1.192					Fiber	0g
Histidine	0.45		Histidine	0.56		Histidine	0.45		Histidine	0.52		Leucine	2.128					Sodium	245mg
Isoleucine	1.51		Isoleucine	1.94		Isoleucine	1.26		Isoleucine	0.93		Lysine	1.876					Calcium	380mg
Leucine	2.52		Leucine	3.02		Leucine	2.28		Leucine	1.98		Methionine	2.46					Iron	5.4mg
Lysine	0.45		Lysine	2.37		Lysine	2.77		Lysine	0.84		Phenylalanine	1.372					Potassium	618mg
Methionine	0.62		Methionine	0.59		Methionine	0.36		Methionine	0.62		Proline	1.074					Cloride	442mg
Phenylalanine	0.84		Phenylalanine	0.83		Phenylalanine	0.84		Phenylalanine	1.25		Threonine	9.2					Phosphorus	255mg
Proline	1.46		Proline	2.1		Proline	1.65		Proline	1.107		Tyrosine	9.64					Magnesium	58mg
Serine	1.22		Serine	1.43		Serine	1.5		Serine	1.158		Valine	1.264					Zinc	5.5mg
Threonine	1.73		Threonine	2.16		Threonine	1.73		Threonine	0.62								Manganese	0.04mg
Tryptophan	0.57		Tryptophan	0.51		Tryptophan	0.45		Tryptophan	0.24								Copper	450ug
Tyrosine	0.74		Tyrosine	0.86		Tyrosine	1.05		Tyrosine	1.27
Valine	1.41		Valine	1.7		Valine	1.38		Valine	1.35
