# Supplementary material for: Development and physiological effects of an artificial diet for Wolbachia-infected Aedes aegypti
Source: Sci Rep. 2017 Nov 16;7:15687. doi: 10.1038/s41598-017-16045-6 (PMC5691197; doi:10.1038/s41598-017-16045-6)
Supplement: Supplementary file 3 [file 41598_2017_16045_MOESM3_ESM.xlsx]

## Sheet: Components
Supplementary File 3: Estimates of ADM component costs
Prices as of April 2nd 2017
	APS
	Component	For 1L 10X (g)	Product code (Sigma)	Size (g)	Price (USD)	Price per g	Price (USD) for 1L 10X	Price (USD) for 1L 1X
	NaCl	17.532	S7653-1KG	1000	75.9	0.0759	1.33068	0.133068
	KCl	0.59641	P933-1KG	1000	157	0.157	0.0936364	0.00936364
	NaHCO3	0.0168013	S5761-1KG	1000	75.6	0.0756	0.00127018	0.000127018
	MgCl2	0.114253	M8266-1KG	1000	58	0.058	0.00662669	0.000662669
	CaCl2	0.377332	C4901-1KG	1000	215	0.215	0.0811264	0.00811264
	HEPES	11.9151	H3375-500G	500	350.5	0.701	8.35246	0.835246
						Total cost	9.8658	0.98658
	ATP
	Component	For 5mL 100mM soln (mg)	Product code	Size (g)	Price (USD)	Price per g	Price for 5mL soln	Total 5mL solutions	Aliquot size (mL)	Aliquots in 5mL	Total aliquots
	ATP	275.57	A2383-5G	5	121	24.2	6.66879	18.1442	0.03	166.667	3024.04
	Cost of ADM
	Component	Product size	Unit purchase cost (USD)	3mL of diet requires	Number of uses from product	Cost per 3mL of diet (USD)	Cost per mL (USD)	% of overall cost
	APS	1L 10X (10L 1X)	9.8658	2mL 1X	5000	0.00197316	0.00065772	2.09337
	ATP	18 x 5mL aliquots of 100mM soln	121	60uL of 100mM soln	3024.04	0.0800255	0.0266752	84.901
	MC	1Kg	22.19	375mg	2666.67	0.00832125	0.00277375	8.82822
	Formula	400g	35	45mg	8888.89	0.0039375	0.0013125	4.17739
	RBC	NA	0	1mL	NA	0	0	0
					Overall cost	0.0942574	0.0314191	100
